# Supplementary material for: Nutrient-Derived Beneficial for Blood Pressure Dietary Pattern Associated with Hypertension Prevention and Control: Based on China Nutrition and Health Surveillance 2015–2017
Source: Nutrients. 2022 Jul 28;14(15):3108. doi: 10.3390/nu14153108 (PMC9370233; doi:10.3390/nu14153108)
Supplement: Supplementary file 1 [file nutrients-14-03108-s001.zip]

Archive with 1 entries (1 files):
- Supplemental_finalproof1.pdf
